# Supplementary material for: M1A and m7G modification-related genes are potential biomarkers for survival prognosis and for deciphering the tumor immune microenvironment in esophageal squamous cell carcinoma
Source: Discov Oncol. 2023 Jun 14;14:99. doi: 10.1007/s12672-023-00710-6 (PMC10267068; doi:10.1007/s12672-023-00710-6)
Supplement: Supplementary file 2 — Additional file 2: Table S1. Summary of 23m1A and m7G regulators. Table S2. The characteristics of TCGA, GSE53625 and SYSUCC cohorts. Table S3. The activation states of GO and KEGG terms between three ESCC clusters. Table S4. GSEA of significant KEGG terms between three ESCC clusters. Table S5. Summary of 6 key prognostic genes. [file 12672_2023_710_MOESM2_ESM.xlsx]

## Sheet: Supplementary Table 1
Supplementary Table 1. Summary of 23 m1A and m7G regulators.
Gene	Description	Type
ALKBH1	AlkB Homolog 1	m1A
ALKBH3	AlkB Homolog 3	m1A
FTO	FTO Alpha-Ketoglutarate Dependent Dioxygenase	m1A
TRMT10C	TRNA Methyltransferase 10C	m1A
TRMT6	TRNA Methyltransferase 6 Non-Catalytic Subunit	m1A
TRMT61A	TRNA Methyltransferase 61A	m1A
YTHDF1	YTH N6-Methyladenosine RNA Binding Protein 1	m1A
YTHDF2	YTH N6-Methyladenosine RNA Binding Protein 2	m1A
AGO2	Argonaute RISC Catalytic Component 2	m7G
CYFIP1	Cytoplasmic FMR1 Interacting Protein 1	m7G
EIF3D	Eukaryotic Translation Initiation Factor 3 Subunit D	m7G
EIF4E2	Eukaryotic Translation Initiation Factor 4E Family Member 2	m7G
EIF4E3	Eukaryotic Translation Initiation Factor 4E Family Member 3	m7G
EIF4G3	Eukaryotic Translation Initiation Factor 4 Gamma 3	m7G
GEMIN5	Gem Nuclear Organelle Associated Protein 5	m7G
IFIT5	Interferon Induced Protein With Tetratricopeptide Repeats 5	m7G
LARP1	La Ribonucleoprotein	m7G
METTL1	Methyltransferase 1	m7G
NCBP1	Nuclear Cap Binding Protein Subunit 1	m7G
NCBP2	Nuclear Cap Binding Protein Subunit 2	m7G
NCBP3	Nuclear Cap Binding Protein Subunit 3	m7G
NUDT11	Nudix Hydrolase 11	m7G
SNUPN	Snurportin 1	m7G

## Sheet: Supplementary Table 2
Supplementary Table 2. The characteristics of TCGA-ESCC, GSE53625 and SYSUCC cohorts.
characteristics		TCGA-ESCC (77 Samples)	GSE53625 (177 Samples)	SYSUCC (20 Samples)
Age	<=60	50	99	16
	>60	27	78	4
Gender	Female	12	32	3
	Male	65	145	17
Stage	I/II	51	84	16
	III/IV	23	92	4
	NA	3	1	0
OS Event	Alive	53	73	9
	Dead	24	104	11

## Sheet: Supplementary Table 3
Supplementary Table 3. The activation states of GO and KEGG terms between three ESCC clusters.
ID	Description	GeneRatio	BgRatio	pvalue	p.adjust	qvalues
GO:0002274	myeloid leukocyte activation	100/4996	232/18800	3.33201e-08	0.000210583	0.000187329
GO:0062012	regulation of small molecule metabolic process	134/4996	342/18800	1.9968e-07	0.000492073	0.000437735
GO:0048568	embryonic organ development	168/4996	449/18800	2.33579e-07	0.000492073	0.000437735
GO:0007204	positive regulation of cytosolic calcium ion concentration	127/4996	325/18800	4.87371e-07	0.000770045	0.000685012
GO:0019932	second-messenger-mediated signaling	117/4996	303/18800	2.68298e-06	0.00298969	0.00265955
GO:0048562	embryonic organ morphogenesis	114/4996	294/18800	2.83831e-06	0.00298969	0.00265955
GO:0019722	calcium-mediated signaling	83/4996	202/18800	4.79912e-06	0.00423849	0.00377045
GO:0019221	cytokine-mediated signaling pathway	173/4996	486/18800	5.79788e-06	0.00423849	0.00377045
GO:0015711	organic anion transport	134/4996	361/18800	6.03582e-06	0.00423849	0.00377045
GO:0098657	import into cell	94/4996	238/18800	8.50806e-06	0.00474855	0.00422418
GO:0070314	G1 to G0 transition	15/4996	20/18800	8.54979e-06	0.00474855	0.00422418
GO:0070098	chemokine-mediated signaling pathway	43/4996	89/18800	9.01623e-06	0.00474855	0.00422418
GO:0140053	mitochondrial gene expression	48/4996	104/18800	1.34509e-05	0.006427	0.00571729
GO:0044282	small molecule catabolic process	137/4996	376/18800	1.4237e-05	0.006427	0.00571729
GO:1903131	mononuclear cell differentiation	154/4996	433/18800	1.94508e-05	0.00814842	0.00724862
GO:0051480	regulation of cytosolic calcium ion concentration	130/4996	356/18800	2.06289e-05	0.00814842	0.00724862
GO:0098739	import across plasma membrane	76/4996	188/18800	2.3299e-05	0.00866176	0.00770527
GO:0005759	mitochondrial matrix	191/5232	473/19594	4.39659e-11	3.3546e-08	3.08687e-08
GO:0005743	mitochondrial inner membrane	179/5232	491/19594	1.01068e-06	0.000243302	0.000223884
GO:0000313	organellar ribosome	42/5232	81/19594	1.2755e-06	0.000243302	0.000223884
GO:0005761	mitochondrial ribosome	42/5232	81/19594	1.2755e-06	0.000243302	0.000223884
GO:1990351	transporter complex	148/5232	399/19594	2.85445e-06	0.000435588	0.000400824
GO:1902495	transmembrane transporter complex	137/5232	377/19594	2.15398e-05	0.00273914	0.00252053
GO:0098798	mitochondrial protein-containing complex	104/5232	281/19594	8.86783e-05	0.00966594	0.0088945
GO:0046873	metal ion transmembrane transporter activity	160/5136	428/18410	1.03559e-05	0.00568069	0.00524817
GO:0001637	G protein-coupled chemoattractant receptor activity	18/5136	26/18410	1.39918e-05	0.00568069	0.00524817
GO:0004950	chemokine receptor activity	18/5136	26/18410	1.39918e-05	0.00568069	0.00524817
GO:0004896	cytokine receptor activity	46/5136	97/18410	3.24241e-05	0.00951665	0.00879206
GO:0016493	C-C chemokine receptor activity	16/5136	23/18410	3.90667e-05	0.00951665	0.00879206
hsa04020	Calcium signaling pathway	48/758	240/8223	1.59396e-07	5.05284e-05	4.2114e-05
hsa04610	Complement and coagulation cascades	21/758	86/8223	2.42766e-05	0.00384785	0.00320707
hsa04080	Neuroactive ligand-receptor interaction	57/758	367/8223	4.98792e-05	0.00527057	0.00439287
hsa04061	Viral protein interaction with cytokine and cytokine receptor	22/758	100/8223	8.67477e-05	0.00687476	0.00572992
hsa04725	Cholinergic synapse	23/758	113/8223	0.000210031	0.0127779	0.01065
hsa04060	Cytokine-cytokine receptor interaction	46/758	295/8223	0.000241853	0.0127779	0.01065
hsa05414	Dilated cardiomyopathy	20/758	96/8223	0.000387909	0.0161536	0.0134635
hsa04072	Phospholipase D signaling pathway	27/758	148/8223	0.000407661	0.0161536	0.0134635
hsa04742	Taste transduction	18/758	86/8223	0.00070507	0.0248341	0.0206985
hsa05410	Hypertrophic cardiomyopathy	18/758	90/8223	0.00123309	0.0336522	0.0280481
hsa04062	Chemokine signaling pathway	31/758	192/8223	0.00136689	0.0336522	0.0280481
hsa05032	Morphine addiction	18/758	91/8223	0.00140822	0.0336522	0.0280481
hsa04010	MAPK signaling pathway	43/758	294/8223	0.00146515	0.0336522	0.0280481
hsa05412	Arrhythmogenic right ventricular cardiomyopathy	16/758	77/8223	0.00148622	0.0336522	0.0280481
hsa04921	Oxytocin signaling pathway	26/758	154/8223	0.00169827	0.0358901	0.0299133
hsa04611	Platelet activation	22/758	124/8223	0.00197061	0.0390427	0.032541
hsa04024	cAMP signaling pathway	34/758	225/8223	0.00259372	0.0483653	0.0403111
hsa04713	Circadian entrainment	18/758	97/8223	0.00296218	0.0496271	0.0413628
hsa04380	Osteoclast differentiation	22/758	128/8223	0.00297449	0.0496271	0.0413628
hsa03050	Proteasome	23/1628	46/8223	4.14149e-06	0.000914614	0.000864453
hsa05010	Alzheimer disease	111/1628	384/8223	7.42253e-06	0.000914614	0.000864453
hsa05016	Huntington disease	92/1628	306/8223	8.23977e-06	0.000914614	0.000864453
hsa05022	Pathways of neurodegeneration - multiple diseases	129/1628	476/8223	4.40136e-05	0.00315963	0.00298634
hsa05020	Prion disease	81/1628	273/8223	4.7757e-05	0.00315963	0.00298634
hsa05012	Parkinson disease	79/1628	266/8223	5.69302e-05	0.00315963	0.00298634
hsa05014	Amyotrophic lateral sclerosis	101/1628	364/8223	0.000114498	0.00544683	0.00514811
hsa00190	Oxidative phosphorylation	44/1628	134/8223	0.000230789	0.00960658	0.00907971
hsa04932	Non-alcoholic fatty liver disease	49/1628	155/8223	0.000292731	0.010831	0.010237
hsa04110	Cell cycle	41/1628	127/8223	0.000551407	0.0183619	0.0173548

## Sheet: Supplementary Table 4
Supplementary Table 4. GSEA of significant KEGG terms between three ESCC clusters.
ID	Description	enrichmentScore	NES	pvalue	p.adjust	qvalues
hsa04610	Complement and coagulation cascades	0.444558	2.6888	2.01102e-05	0.00347252	0.00301401
hsa04740	Olfactory transduction	0.415916	2.68593	2.43686e-05	0.00347252	0.00301401
hsa04611	Platelet activation	0.42292	2.61231	4.39156e-05	0.00417198	0.00362111
hsa05412	Arrhythmogenic right ventricular cardiomyopathy	0.464527	2.48793	8.3909e-05	0.00550897	0.00478156
hsa04020	Calcium signaling pathway	0.253302	2.34047	9.66486e-05	0.00550897	0.00478156
hsa04742	Taste transduction	0.422594	2.51421	0.000144366	0.00685741	0.00595195
hsa03040	Spliceosome	-0.377237	-2.30833	0.000307222	0.0125083	0.0108567
hsa04621	NOD-like receptor signaling pathway	-0.339047	-2.17845	0.000564987	0.0187579	0.0162811
hsa00190	Oxidative phosphorylation	-0.328553	-2.07679	0.000592355	0.0187579	0.0162811
hsa05414	Dilated cardiomyopathy	0.351015	2.25778	0.00101013	0.0239907	0.0208229
hsa03010	Ribosome	-0.349923	-2.08591	0.000954424	0.0239907	0.0208229
hsa01100	Metabolic pathways	-0.149536	-1.75139	0.000863576	0.0239907	0.0208229
hsa03018	RNA degradation	-0.452641	-1.99977	0.00180808	0.0396387	0.0344048
hsa05410	Hypertrophic cardiomyopathy	0.333902	2.06245	0.00241725	0.0492083	0.0427108

## Sheet: Supplementary Table 5
Supplementary Table 5. Summary of 6 key prognostic genes.
Gene	Description	Coefficient
BHLHE41	Basic Helix-Loop-Helix Family Member E41	0.0965078
C12orf56	Chromosome 12 Open Reading Frame 56	0.300413
CHD7	Chromodomain Helicase DNA Binding Protein 7	-0.294234
LAMP5	Lysosomal Associated Membrane Protein Family Member 5	-0.000322788
RPA1	Replication Protein A1	0.0856019
SLC2A4RG	SLC2A4 Regulator	0.0860118
